# Supplementary material for: The spatial frequency representation predicts category coding in the inferior temporal cortex
Source: eLife. 2025 Sep 12;13:RP93589. doi: 10.7554/eLife.93589 (PMC12431771; doi:10.7554/eLife.93589)
Supplement: Source code 1. [file elife-93589-code1.zip]

Archive with 1 entries (1 files):
- eLife-VOR-RA-2023-93589/PreTestCode.m
