# Supplementary material for: The spatial frequency representation predicts category coding in the inferior temporal cortex
Source: eLife. 2025 Sep 12;13:RP93589. doi: 10.7554/eLife.93589 (PMC12431771; doi:10.7554/eLife.93589)
Supplement: Source code 1. [file elife-93589-code1.zip › eLife-VOR-RA-2023-93589/PreTestCode.m]

%%%%%%%%%%%%%%%%%%%%%%%%%%%%%%%%%%%%%%%%%%%%%
%%% Still in Test-mode - Edited by Behnam %%%
%%%%%%%%%%%%%%%%%%%%%%%%%%%%%%%%%%%%%%%%%%%%%
%%
clc
close all hidden;
fclose ('all');
if exist('Connection','var') 
    delete(Connection);
end 
clear classes;
%Screen('CloseAll');
warning off all;
rand('twister', sum(100*clock));

EXP_Time=clock;

global Started;
global NewCommand;
global ManualReward;
global CheetahPresent;
global XOffset;
global YOffset;
global FixationRadius;
global FixationArea;
global RewardInterval;
global RewardDuration;
global AcceptDuration;
global WaitPunish;
global TrialCount;


%% Experiment Parameters 
%%blockStart = 250;
MaxBlockNum = 5;                    %CHECK
StimTime = 0.05 ;   % Matrix of Stimuli Presentations timing
stim_condition=6;
WaitBefor = 0.2;
BlankTime = 0.25;
WaitBlank=[0.5];
LastFix = 0;
Command=[];

ecen = [5 9 14];
stim_no = 155;        %change  - Check IT !!!!!!!!!!!!!!
stim_size = [5];     %change
fix_siz = 0.5;
ImgType = { 'In','R1','R2','R3','R4','R5' };
%allposH = [1 1;1 2;1 3;2 1;2 2;2 3;3 1;3 2;3 3;4 1;4 2;4 3];


%% Initialization - Matrix of Instructions

for z=1:MaxBlockNum
    Res{z}=[];
    
     for s=1:stim_no
            
                
           
                
                    
         Res{z}= [ Res{z}; s ] ;
                
           
        
    end
    Res{z} = Res{z}(randperm(size(Res{z},1)),:);    
end

disp('Initialization of Instructions : Passed')

%% Experiment  Parameters 
Presenter = '999999 999999';
ManualReward = 0;
DeliverReward = 1;
ManRewardNum = 0;
RewardNum = 0;
tStart = tic;
LastReward = toc(tStart);
rewardElapsed = toc(tStart);
eyeElapsed = toc(tStart);
eyeElapsed2 = toc(tStart);
StartFix = toc(tStart);
B1elapsed = toc(tStart);
S1elapsed = toc(tStart);

MaxSubTrial = 2;    % Maximum number of presentation per trial - Caution not to exceed the 'Res' array - Check 'warning1'

fid=fopen('LastSavedData.txt','r');
if fid>0
    XOffset = str2double(fgetl(fid));
    YOffset = str2double(fgetl(fid));
    FixationRadius = str2double(fgetl(fid));
    RewardInterval = str2double(fgetl(fid));
    RewardDuration = str2double(fgetl(fid));
    AcceptDuration = str2double(fgetl(fid));
    WaitPunish = str2double(fgetl(fid));
    TrialCount=str2double(fgetl(fid));
    fclose(fid);
end


Started = 0;
EyeState = 0;
PreEyeState = 0;
pixelPerDegree = 49;
FixationArea = FixationRadius*pixelPerDegree;
HscreenX = 1920/2;
HscreenY = 1080/2;
Color = 'k';


%% Connect to EyeLink       
if (Eyelink('initialize') ~= 0)
    return;
end;
el=EyelinkInitDefaults;
% make sure that we get gaze data from the Eyelink
Eyelink('command', 'link_sample_data = LEFT,RIGHT,GAZE,AREA');
% Eyelink('command', 'link_sample_data = RIGHT,LEFT,GAZE,AREA');
% open file to record data to
Eyelink('openfile', 'demo2.edf');
% start recording eye position
Eyelink('startrecording');
% mark zero-plot time in data file
Eyelink('message', 'SYNCTIME');
% Check recording status, stop display if error
error=Eyelink('checkrecording');
if(error~=0)
    break;
end
% eye_used = -1;


%% Connection Initiation to Server 
if ~exist('Connection','var')
    Connection=udp('100.1.1.5', 'RemotePort', 4005, 'LocalPort', 4002);
    Connection.Timeout=0.1;
    Connection.BytesAvailableFcn=@CheckRecievedCommands;
    set(Connection,'InputBufferSize',64);
    set(Connection,'OutputBufferSize',64);
else
    fclose(Connection);
end

if strcmp(Connection.Status, 'closed')
    fopen(Connection);
end


%% Check the Connection
% MessRecieved = get(Connection, 'BytesAvailable');
% while MessRecieved ~= 0
%     fread(Connection);
%     MessRecieved = get(Connection, 'BytesAvailable');
% end

CheetahPresent=0;
while (CheetahPresent==0)
    fprintf(Connection,Presenter);
    pause(1);
    disp('Cheetah Not Running!');
    if strcmp(NewCommand,'Cheetah') 
        CheetahPresent=1;
    end
end


%%
clc
disp('Connected to Server!')
NewCommand=[];


%% IO Port Initialization  

clockFreq = 1000;
sClk = daq.createSession('ni');
ch1 = addCounterOutputChannel(sClk,'Dev1',0,'PulseGeneration');
clkTerminal = ch1.Terminal;
ch1.Frequency = clockFreq
sClk.IsContinuous = true;


s = daq.createSession('ni');
%addAnalogInputChannel(s,'Dev1','ai0', 'Voltage'); 
% lh=addlistener(s,'DataAvailable'); startBackground(s);
addAnalogOutputChannel(s,'Dev1','ao0', 'Voltage');
addDigitalChannel(s,'Dev1','Port0/Line0:7','OutputOnly'); 

s.Rate = clockFreq;
addClockConnection(s,'External',['Dev1/' clkTerminal],'ScanClock');

startBackground(sClk);
%queueOutputData ( s , zeros(1,9) );
%startBackground(s);
for i = 1:10 
    if sClk.IsRunning
        break;
    else
        pause(0.1);
    end
end

Reward=0;
Trigger=0;
DaqOutput(s,Reward,Trigger);

%% Open Log File for eye movement 
Ptime=clock;
savefile = cat(2,'EyeTrace\',date,'-',num2str(Ptime(4)),'-',num2str(Ptime(5)),'.txt');
savefile2 = cat(2,'EyeTrace\',date,'-',num2str(Ptime(4)),'-',num2str(Ptime(5)),'-ev','.txt');
savefile3 = cat(2,'EyeTrace\',date,'-',num2str(Ptime(4)),'-',num2str(Ptime(5)),'-Res','.mat');
savefile4 = cat(2,'EyeTrace\',date,'-',num2str(Ptime(4)),'-',num2str(Ptime(5)),'-RealRes','.txt');
fid=fopen(savefile,'a');
fid2=fopen(savefile2,'a');
fid3 = fopen(savefile4,'a');


%% Initiate Psychtoolbox 
Scr=Screen('Screens');  whichScreen=Scr(3);
% whichScreen=max(Screen('Screens'));
oldSupressAllWarnings = Screen('Preference', 'SuppressAllWarnings', 1);
Screen('Preference', 'SkipSyncTests', 1);
black=BlackIndex(whichScreen);
white=WhiteIndex(whichScreen);
% gray=GrayIndex(whichScreen);
gray=[128 128 128];
CrossColor = gray-30;
BorderColor=CrossColor;
[window,winrect] = Screen('OpenWindow', whichScreen, gray);
rectfix = CenterRect([0 0 fix_siz*pixelPerDegree fix_siz*pixelPerDegree],winrect);
[Xxx,Yyy] = RectCenter(winrect);
fix_pt = fix_siz*pixelPerDegree/2;
fix_dep = 2;
FixCross = [Xxx-fix_dep,Yyy-fix_pt,Xxx+fix_dep,Yyy+fix_pt;Xxx-fix_pt,Yyy-fix_dep,Xxx+fix_pt,Yyy+fix_dep];
rect = [0 0 200 200];
rect0 = CenterRect(rect, winrect);
%HideCursor;


%%  load image
p = dir('PreTestStimuli/');
p = p(3:end);

    for j=1:stim_no;
     
    Pic = imread(['PreTestStimuli/' p(j).name]);
    imagetex{j} = Screen('MakeTexture', window, Pic);
    
    end


%% Wait For Start Command 
while ~strcmp(NewCommand,'Start') && ~strcmp(NewCommand,'Stop')
    if ManualReward==1 && getvalue(RewardLine)==0
        Reward=1; DaqOutput(s,Reward,Trigger);
        rewardElapsed=toc(tStart);
        ManualReward=0;
        DeliverReward = 1;
    end
    if toc(tStart)-rewardElapsed >= RewardDuration && DeliverReward == 1
        Reward=0; DaqOutput(s,Reward,Trigger);
        DeliverReward = 0;
        Trigger=255; DaqOutput(s,Reward,Trigger); 
    end

    if strcmp(NewCommand,'FillPipe')
        NewCommand='';
        disp('Delivering 50 drops to fill the pipe... Please Wait!')
        i=0;
        while i<50 && ~strcmp(NewCommand,'Stop')
            i=i+1;
            Reward=1; DaqOutput(s,Reward,Trigger);
            pause(0.2);
            Reward=0; DaqOutput(s,Reward,Trigger);
            pause(0.1);
        end
        disp('Pipe Filled with 50 drops!');
    end
    if toc(tStart)-eyeElapsed >= 0.5
        evt = Eyelink( 'newestfloatsample');
        Eye(1) = evt.gx(2)-HscreenX-XOffset ;
        Eye(2) = evt.gy(2)-HscreenY-YOffset ;
%         Eye(3) = 0;
%         Eye(4) = 1;
        
%         Eystart=tic;
%         Ef=toc(Eystart)
%         while Ef<=0.1;
%             Ef=toc(Eystart);
%             if Ef>=.1;
%         evt = Eyelink( 'newestfloatsample');
%         Eye(1) = evt.gx(2)-HscreenX-XOffset;
%         Eye(2) = evt.gy(2)-HscreenY-YOffset;
% %         Eye(3) = 0;
% %         Eye(4) = 1;
%             end
%         end
        
        
        fprintf(Connection,num2str(Eye));
        eyeElapsed = toc(tStart);
    end
end


%% Main Presentation Loop%%

if strcmp(NewCommand,'Start')
    NewCommand='';
    Started=1;
    TrialCount=[]; 
    
    for Block=1:MaxBlockNum
        BlockFinish = 0;
        TrialState = 0;
        EyeState = 0;
        TrialNum = 1;
        Screen('FillRect', window, CrossColor, FixCross');
        Screen('Flip', window);
        disp(' ----------- Block Finished ! --------------- ');
         
 
       
        MaxTrialNum = size(Res{Block},1);
        fprintf(fid2,['0\t' num2str(Block) '\n']);
        Trigger=0; DaqOutput(s,Reward,Trigger);
        Trigger=Block+200; DaqOutput(s,Reward,Trigger);
        
        
        

        while BlockFinish == 0 
            
            if ~strcmp(NewCommand,'Stop') && ~strcmp(NewCommand,'Pause')
                NewCommand='';

                %%%%%%%%%%%%%%%%%%%%%%%%%%%%%%%%%%%%%%%%%%%%%%%%%%%%%%%
                %    Check Reward duration & deliver manual reward    %
                %%%%%%%%%%%%%%%%%%%%%%%%%%%%%%%%%%%%%%%%%%%%%%%%%%%%%%%
                if ManualReward==1 && DeliverReward ~= 2
                    Reward=1; DaqOutput(s,Reward,Trigger);
                    Trigger=255; DaqOutput(s,Reward,Trigger);
                    fprintf(fid2,['255\t' num2str(Block) '\n']);
                    rewardElapsed = toc(tStart); 
                    ManRewardNum = ManRewardNum+1;
                    ManualReward = 0;
                    DeliverReward = 2;
                    Trigger=0; DaqOutput(s,Reward,Trigger);
                end
                if DeliverReward == 2 && toc(tStart)-rewardElapsed >= RewardDuration
                    Reward=0; DaqOutput(s,Reward,Trigger);
                    DeliverReward = 0;
                end

                %%%%%%%%%%%%%%%%%%%%%%%%%%%%%%%%%%%%%%%%%%%%%%%
                %                  Eye Control                %
                %%%%%%%%%%%%%%%%%%%%%%%%%%%%%%%%%%%%%%%%%%%%%%%

                if toc(tStart)-eyeElapsed > 0.002
                    evt = Eyelink( 'newestfloatsample');
                    Eye(1) = evt.gx(2)-HscreenX-XOffset ;
                    Eye(2) = evt.gy(2)-HscreenY-YOffset ;
%                     Eye(3) = TrialNum;
%                     Eye(4) = Block;
                    eyeElapsed = toc(tStart);
                    if toc(tStart)-eyeElapsed2 >= .5
                        fprintf(Connection,num2str(Eye));
                        eyeElapsed2 = toc(tStart);
                    end
                    % Eye(1) is X cordinate and Eye(2) is Y cordinate;
                    if (Eye(1) < -FixationArea || Eye(1) > FixationArea || Eye(2) < -FixationArea || Eye(2) > FixationArea)
                        % This is the Non Fix condition
                        if EyeState == 1
                            EyeState = 0;
                            LastFix = toc(tStart)-StartFix;
                            fprintf(fid2,['-1\t',num2str(toc(tStart)),'\n']);
                        else
                            PreEyeState = 0;
                            EyeState = 0;
                        end
                        LastReward = toc(tStart);
                    else
                        % This is the Fixation condition
                        fprintf(fid,[num2str(Eye),'\t',num2str(toc(tStart)),'\n']);
                        if EyeState == 0
                            StartFix = toc(tStart);
                            EyeState = 1;
                        else
                            PreEyeState = 1;
                            EyeState = 1;                            
                        end
                    end
                end
                %%%%%%%%%%%%%%%%%%%%%%%%%%%%%%%%%%%%%%%%%%%%%%%
                %                End of Eye Control           %
                %%%%%%%%%%%%%%%%%%%%%%%%%%%%%%%%%%%%%%%%%%%%%%%
                
                %% Eye Escape
                if EyeState == 0 && PreEyeState == 1
                    if TrialState > 2;
                        %%%% change by MR         then by Pooria!
                        if TrialNum ~= 1
                            Hold_var = Res{Block}(TrialNum,:);
                            TrialNum=TrialNum-1;
                            Res{Block}(TrialNum,:) = [];
                            Res{Block}(end+1,:) = Hold_var;
                            TrialState=3;
                            % disp ( [ 'Res{' num2str(Block) '} '  num2str(TrialNum)  ' changed' ] )
                        end
                        %                         MaxTrialNum = MaxTrialNum+1;
                        %                         ImageSet(MaxTrialNum) = ImageSet(TrialNum-1);
                    end
                    if LastFix < AcceptDuration
                        Screen('FillRect', window, gray , winrect);
                        Screen('Flip',window);
                        PunishTime = toc(tStart);
                        fprintf(fid2,['-2\t',num2str(toc(tStart)),'\n']);
                        while toc(tStart)-PunishTime < WaitPunish  %Punishment loop
                            %                         [Eye(1),Eye(2)] = GetMouse;
                            evt = Eyelink( 'newestfloatsample');
                            Eye(1) = evt.gx(2)-HscreenX-XOffset ;
                            Eye(2) = evt.gy(2)-HscreenY-YOffset ;
%                             Eye(3) = TrialNum;
%                             Eye(4) = Block;
                            fprintf(Connection,num2str(Eye));
                            WaitSecs(0.1);
                        end
                        fprintf(fid2,['-2\t',num2str(toc(tStart)),'\n']);
                    end
                    LastReward = toc(tStart);
                    Screen('FillRect', window, CrossColor, FixCross');
                    Screen('Flip', window);
                    %disp('flip2');
                    TrialState = 0;
                    
                elseif EyeState == 1
                    if  toc(tStart)-StartFix > WaitBefor
                        if TrialState < 3 && toc(tStart)-B1elapsed >= WaitBlank
                            %%%%%%%%%%%%%%%%%%%%% Present Stimuli  %%%%%%%%%%%%%%%%%%%%%%%
                            TrialState = 3;
                            sSc = stim_size * pixelPerDegree;                              %Change  - for static size
                            BorderGray=sSc+(10*2);
                            rectStim = [0 0 sSc sSc];
                            BorderGray=[0 0 BorderGray BorderGray];
                            rectStim = CenterRect(rectStim, winrect);
                            BorderGrayRect=CenterRect(BorderGray,winrect);
                            Xloc = HscreenX ;
                            Yloc = HscreenY ;
                            stim_loc = CenterRectOnPoint(rectStim,Xloc,Yloc);
                            Screen('FillRect',window,BorderColor,BorderGrayRect);
                            Screen('DrawTexture', window, imagetex{ Res{Block}(TrialNum) } , [] , stim_loc);   %Change
%                                Screen('FillRect', window, CrossColor, FixCross');
%                           r = Res{Block}(TrialNum,3) ;
                            Mess2Neuro=Res{Block}(TrialNum); x1=tic;
                            Trigger=0; DaqOutput(s,Reward,Trigger);
                            
                            
                            Screen('Flip',window);
                            S1elapsed = toc(tStart);
                            Trigger=Mess2Neuro; DaqOutput(s,Reward,Trigger);
%                             Trigger=Res{Block}(TrialNum); DaqOutput(s,Reward,Trigger);
                            fprintf(fid2,[num2str(Mess2Neuro) '\t' num2str(S1elapsed) '\n']);
                            TrialNum = TrialNum+1;
                            if TrialNum > MaxTrialNum
                                BlockFinish = 1;
                                Trigger=Block+100; DaqOutput(s,Reward,Trigger); 
                            else
                            TrialCount=[TrialCount;[Block TrialNum]];
                            
%                             disp(['Block ',num2str(Block) ,',Trial ',num2str(TrialNum) ] )
                            end

                        elseif TrialState==3 && toc(tStart)-S1elapsed >= StimTime 
                                %%%%%%%%%%%%%%%%%%%%% Present Blank %%%%%%%%%%%%%%%%%%%%%%%
                            TrialState = 4;
%                           Screen('FillOval', window, [130,130,130] , rectfix);
                            Screen('FillRect', window, gray , winrect);
                            Screen('FillRect', window, CrossColor, FixCross');                           
                            Screen('Flip',window);
%                             Timechk = toc(tStart)-S1elapsed; disp( ['                       Time: ' num2str(Timechk*1000) ] )
                            B1elapsed = toc(tStart);
                            fprintf(fid2,[num2str(Mess2Neuro) '\t' num2str(B1elapsed) '\n']);
                            
                        elseif TrialState == 4 && toc(tStart)-B1elapsed >= BlankTime;
                            %%%%%%%%%%%%%%%%%%%%% End Trial %%%%%%%%%%%%%%%%%%%%%%%
                            TrialState = 1;
                            Trigger=0; DaqOutput(s,Reward,Trigger); 
                            Mess2Neuro= Res{Block}(TrialNum-1,1) ;   %(ImageSet(TrialNum-1)-105000)+90;
                            Trigger=Mess2Neuro + 100; DaqOutput(s,Reward,Trigger); 
                            fprintf(fid2,[num2str(Mess2Neuro) '\t' num2str(toc(tStart)) '\n']);
                            fprintf(fid3,[num2str(Res{Block}(TrialNum-1,:)) '\n']);
                            %Screen('Close');
%                             if TrialNum > MaxTrialNum
%                                 BlockFinish = 1;
%                                 Trigger=Block+210; DaqOutput(s,Reward,Trigger); 
%                             end
                        end
                    elseif toc(tStart)-StartFix < WaitBefor && TrialState >=1
                        TrialState = 0;                      
                        %Screen('Close');
                        Screen('FillRect', window, CrossColor, FixCross');
                        Screen('Flip', window);
                        %disp('fix');
                    end

                    %%%%%%%%%%%%%%%%%%%%% Automated reward delivery %%%%%%%%%%%%%%%%%%
                    if toc(tStart)-LastReward > RewardInterval
                        Reward=1; DaqOutput(s,Reward,Trigger);
                        Trigger=255; DaqOutput(s,Reward,Trigger); 
                        rewardElapsed=toc(tStart);
                        DeliverReward = 2;
                        LastReward = toc(tStart);
                        RewardNum = RewardNum+1;
                        Trigger=0; DaqOutput(s,Reward,Trigger); 
                    elseif toc(tStart)-LastReward < 0
                        LastReward = toc(tStart);
                    end
                    %%%%%%%%%%%%%%%%%%%%% End automated reward delivery %%%%%%%%%%%%%%%
                end

            elseif strcmp(NewCommand,'Pause') % && TrialState < 2  && TrialGoing==0
                NewCommand='';
                Screen('FillRect', window, gray , winrect);
                Screen('Flip',window);
                disp('pause');
                Reward=0; DaqOutput(s,Reward,Trigger); 
                while ~strcmp(NewCommand,'Start') && ~strcmp(NewCommand,'Stop')
%                     [Eye(1),Eye(2)] = GetMouse;
                    evt = Eyelink( 'newestfloatsample');
                    Eye(1) = evt.gx(2)-HscreenX-XOffset ;
                    Eye(2) = evt.gy(2)-HscreenY-YOffset ;
%                     Eye(3) = TrialNum;
%                     Eye(4) = Block;
                    fprintf(Connection,num2str(Eye));
                    WaitSecs(0.2);
                end
            elseif strcmp(NewCommand,'Stop')
                Reward=0; DaqOutput(s,Reward,Trigger);
                break;
            end
        end    
        if  strcmp(NewCommand,'Stop')
            Reward=0; DaqOutput(s,Reward,Trigger);
            break;
        end
        Reward=0; DaqOutput(s,Reward,Trigger);
        fclose(Connection);
        WaitSecs(.3);
        fopen(Connection);
    end
end


%% Close connections and return to normal mode %
Reward=0; DaqOutput(s,Reward,Trigger);
ShowCursor;
Screen('CloseAll');
% Send Block Finished Command to server
fprintf (Connection,'888888 888888');
fclose(fid);
fclose(fid2);

% Save experiment Parameters
fid=fopen('LastSavedData.txt','w');


fprintf(fid,'%s \n',num2str(TrialCount));
fprintf(fid,'%s \n',num2str(XOffset));
fprintf(fid,'%s \n',num2str(YOffset));
fprintf(fid,'%s \n',num2str(FixationRadius));
fprintf(fid,'%s \n',num2str(RewardInterval));
fprintf(fid,'%s \n',num2str(RewardDuration));
fprintf(fid,'%s \n',num2str(AcceptDuration));
fprintf(fid,'%s \n',num2str(WaitPunish));
fclose(fid);
save(savefile3,'Res')
close all hidden;
fclose(Connection);
fclose ('all');
delete(Connection);
clear Connection;
Eyelink('stoprecording');
Eyelink('closefile');
Eyelink('shutdown');
clear dio DataLine1 DataLine2 RewardLine;
disp (['Total experiment time: ',num2str(etime(clock,EXP_Time)),' s']);
